# Supplementary material for: Non-Targeted Screening and Identification of the Transformation Pathway of Carbamazepine in the Saemangeum Watershed, Republic of Korea
Source: Int J Mol Sci. 2024 Nov 7;25(22):11947. doi: 10.3390/ijms252211947 (PMC11593937; doi:10.3390/ijms252211947)
Supplement: Supplementary file 1 [file ijms-25-11947-s001.zip]

Archive with 1 entries (1 files):
- ijms-3247218-supplementary.pdf
